# Supplementary material for: Changes in Ultra-Processed Food Consumption and Lifestyle Behaviors Following COVID-19 Shelter-in-Place: A Retrospective Study
Source: Foods. 2021 Oct 23;10(11):2553. doi: 10.3390/foods10112553 (PMC8619493; doi:10.3390/foods10112553)
Supplement: Supplementary file 1 [file foods-10-02553-s001.zip]

Archive with 6 entries (6 files):
- Supplemental Table S1.pdf
- Supplemental Table S2.pdf
- Supplemental Table S3.pdf
- Supplemental Table S4.pdf
- Supplemental Table S5.pdf
- Supplementary Methods 21.08.26.pdf
